# Supplementary material for: The Influence of the Thickness of Compact TiO2 Electron Transport Layer on the Performance of Planar CH3NH3PbI3 Perovskite Solar Cells
Source: Materials (Basel). 2021 Jun 14;14(12):3295. doi: 10.3390/ma14123295 (PMC8232335; doi:10.3390/ma14123295)
Supplement: Supplementary file 1 [file materials-14-03295-s001.zip]

Archive with 1 entries (1 files):
- materials-1249589-supplementary.pdf
